# Supplementary material for: A genetic locus complements resistance to Bordetella pertussis-induced histamine sensitization
Source: Commun Biol. 2023 Mar 6;6:244. doi: 10.1038/s42003-023-04603-w (PMC9988836; doi:10.1038/s42003-023-04603-w)
Supplement: Supplementary file 4 — Supplementary Data 1 [file 42003_2023_4603_MOESM4_ESM.xlsx]

## Sheet: Sheet1
Supplementary Data 1. List of genetic variants identified (p ≤ 0.05) using imputed genotypes across Chr6:111.0-116.5 Mb.
Chr	bp (mm10)	SNP	Gene	p-valueEMMA
6	111003149	rs223699795	I:Grm7	0.00812
6	112212190	rs37480964	NC:1700054K19Rik	0.0119
6	112309173	rs232269259	I:Lmcd1	0.0119
6	112900380	rs39644268	I:Srgap3	5.45e-05
6	113055745	rs217254661	Cn:Thumpd3	0.000475
6	113114553	rs262517352	I:Setd5	0.0409
6	113171903	rs38534902	Cs:Lhfpl4	0.000475
6	113244289	rs219248113	I:Mtmr14	0.000475
6	113302495	rs246910229	I:Cpne9	0.00299
6	113366827	rs236692255	U3:Tada3	0.0409
6	113408719	rs251474270	I:Ttll3	0.00261
6	113416087	rs37807004	I:Rpusd3	0.00719
6	113422346	rs214422450	NA	1.7e-05
6	113434320	rs240625517	I:Cidec	0.0119
6	113466530	rs36373609	I:Il17re	2.39e-06
6	113521759	rs36681994	I:Emc3	0.00314
6	113575822	rs225851814	I:Fancd2	5.45e-05
6	113643111	rs578496862	I:Irak2	0.000214
6	113701102	rs217976133	I:Tatdn2	0.0251
6	113780687	rs37734530	I:Atp2b2	5.45e-05
6	114046481	rs583881076	I:Gm15083	0.00812
6	114134236	rs227411521	I:Slc6a1	0.00812
6	114370888	rs579728563	LOC105242741	0.00812
6	114423235	rs46923527	I:Hrh1	2.39e-06
6	114780885	rs31440528	I:Atg7	8.1e-07
6	114951759	rs31456818	I:Vgll4	8.25e-06
6	115008370	rs6262329	NC:Tamm41	0.00314
6	115062105	rs586311125	Gm36190	0.00812
6	115134140	rs261281000	I:Gm17733	0.00812
6	115181005	rs31473897	I:Syn2	0.000672
6	115310919	rs31485016	LOC105242743	0.0403
6	115321034	rs31484653	LOC105242744	0.0131
6	115464239	rs51526492	I:Pparg	8.71e-05
6	115511777	rs46370506	Gm36301	0.00171
6	115533127	rs261206240	I:Gm36355	0.00222
6	115545283	rs212720020	I:Tsen2	0.00222
6	115591207	rs586340907	I:Mkrn2	1.92e-05
6	115638313	rs31494668	Cs:Raf1	0.00067
6	115753510	rs6160517	I:Tmem40	0.00314
6	115782690	rs31504457	I:Cand2	0.000672
6	115808296	rs224376952	U5:Rpl32	0.0108
6	115811422	rs249935404	I:Efcab12	0.0108
6	115853377	rs31503770	U5:Mbd4	0.00808
6	115865708	rs582751726	I:Ift122	0.00171
6	115938833	rs31509385	U3:Rho	0.00171
6	115944960	rs31515230	U5:H1foo	0.0108
6	115988747	rs31519252	I:Plxnd1	4.56e-05
6	116104121	rs235864765	I:Tmcc1	1.32e-06
6	116214868	rs31533291	I:Fam21	0.000672
6	116266396	rs31533962	I:Zfand4	0.00314
6	116383638	rs31534014	I:March8	5.45e-05
