# Supplementary material for: A genetic locus complements resistance to Bordetella pertussis-induced histamine sensitization
Source: Commun Biol. 2023 Mar 6;6:244. doi: 10.1038/s42003-023-04603-w (PMC9988836; doi:10.1038/s42003-023-04603-w)
Supplement: Supplementary file 5 — Supplementary Data 2 [file 42003_2023_4603_MOESM5_ESM.xlsx]

## Sheet: Sheet1
Supplementary Data 2. List of genes predicted to be functionally associated with Bphs physiological processes ranked by negative log of false positive rate.
Gene	Cardiac	ER/EMC/ERAD	GPCR	Histamine	PTX	T1H	VP
								-log max FPR
C3ar1	1.38	1.22	1.32	1.71	1.56	2.89	2.36	2.89
Plxna1	1.1	2.24	0.64	0.43	0.6	1.03	0.53	2.24
Tnfrsf1a	1.35	1.35	1.22	1.07	1.33	2.08	1.18	2.08
Ret	1.81	2.03	1.04	1.06	1.17	0.88	1.2	2.03
Tgfa	1.25	2.03	0.88	0.9	0.87	1.01	1.09	2.03
Aqp1	1.89	1.43	0.9	0.85	0.81	1.21	1.11	1.89
Hrh1	1.01	1.83	0.72	0.7	0.92	0.67	0.69	1.83
Kcna1	1.65	1.81	1.7	0.94	1.06	0.86	0.93	1.81
Wnt7a	0.93	1.81	0.68	0.69	0.78	1.2	0.49	1.81
Emx1	1.17	1.79	1.37	1.06	1.51	0.98	0.94	1.79
Pex5	1.4	1.73	0.71	0.69	0.91	0.97	1	1.73
Npy	1.11	1.7	0.7	0.53	0.87	0.77	0.49	1.7
Ptpn6	0.93	1.24	1.24	1.02	1.28	1.67	1.24	1.67
Ogg1	0.85	1.66	0.41	0.45	0.53	0.75	0.45	1.66
Clec4e	0.62	0.84	0.85	0.67	0.81	1.64	0.67	1.64
Fgf23	0.88	1.12	1.4	1.43	1.03	1.07	1.63	1.63
Atp2b2	0.97	1.58	0.9	0.57	0.64	0.38	0.5	1.58
Ghrhr	1.07	1.52	1.58	0.94	1.13	0.94	0.94	1.58
Apobec1	0.59	1.49	0.56	0.67	0.85	1.57	0.82	1.57
Hoxa3	0.95	1.42	1.08	0.96	1.13	1.18	1.57	1.57
Cxcl12	1.57	1.26	0.7	0.61	0.91	0.9	0.8	1.57
Nr2c2	1.33	1.56	0.76	1.39	0.87	0.86	0.74	1.56
Gata2	1.13	1.55	0.84	0.69	0.93	0.95	0.75	1.55
Snca	1.41	1.54	1.49	1.24	1.23	0.79	1.2	1.54
Cacna1c	1.43	1.27	1.54	1.12	0.71	0.65	0.77	1.54
Mitf	1.2	1.53	1.48	1	1	1.23	1.07	1.53
Cd4	1.14	1.13	1.19	1.53	1.4	1.37	0.96	1.53
Hoxa13	1.33	1.53	1.27	0.99	1.09	1.22	1	1.53
Slc2a3	0.81	1.52	0.68	0.46	0.79	1.09	0.54	1.52
Dok1	0.7	1.52	0.58	0.75	0.74	1.28	0.71	1.52
Vhl	1.3	1.5	1.13	0.94	1.19	1.38	1.13	1.5
Il17ra	0.59	1.5	0.58	0.73	0.83	1.34	0.52	1.5
Kcna5	1.49	1	0.65	0.71	0.7	0.72	0.61	1.49
Clec4d	0.43	0.85	0.55	0.74	0.82	1.49	0.6	1.49
Adcyap1r1	1.41	1.48	0.87	0.58	0.8	0.8	0.53	1.48
Hoxa1	1.03	1.48	0.89	0.9	0.81	0.98	0.89	1.48
Cidec	1.48	0.85	0.83	0.75	0.78	1	0.53	1.48
Aicda	0.64	0.76	1.47	0.92	0.66	0.63	0.67	1.47
Bid	0.91	0.95	0.81	1.47	1.06	0.79	0.87	1.47
Il12rb2	0.85	0.68	1.4	1.46	0.99	1.01	0.9	1.46
Hoxa2	1.32	1.45	0.71	1.07	0.96	0.94	1.09	1.45
Mbd4	0.53	1.44	0.82	0.51	0.69	0.64	0.53	1.44
Tlx2	0.94	1.42	0.51	0.68	0.66	0.76	0.47	1.42
Ntf3	1.36	1.39	0.88	0.74	0.96	0.78	0.67	1.39
Cav3	1.39	0.85	0.59	0.45	0.7	0.81	0.52	1.39
Sftpb	0.83	1.38	0.51	0.55	0.58	0.95	0.48	1.38
Plxnd1	1.16	1.38	0.63	0.46	0.94	0.83	1	1.38
Rho	0.93	1.38	1.3	0.89	0.9	0.89	0.7	1.38
Hoxa9	0.8	1.35	1.04	0.77	0.71	0.75	0.64	1.35
Kcmf1	0.61	1.35	0.37	0.41	0.23	0.51	0.28	1.35
Ptms	0.94	1.35	0.28	0.13	0.22	0.67	0.34	1.35
Lhfpl4	0.45	1.33	0.37	0.24	0.33	0.45	0.31	1.33
Tacr1	1.18	1.28	1.33	1.06	1.25	1.08	0.87	1.33
Hoxa4	0.74	1.32	0.83	0.46	0.63	0.52	0.44	1.32
Hoxa11	0.97	1.31	0.88	0.83	0.6	0.96	0.71	1.31
Cd8a	0.8	0.75	1.01	0.97	1.14	1.29	0.66	1.29
Mgll	1.1	1.29	0.58	0.71	0.54	0.64	0.55	1.29
Abtb1	0.31	1.28	0.22	0.12	0.22	0.25	0.3	1.28
Crhr2	1.26	1.27	1.05	0.73	0.9	0.64	0.65	1.27
Add2	0.97	1.05	1.25	1.05	0.98	0.72	0.96	1.25
Mxd1	0.59	1.24	0.47	0.41	0.63	1.21	0.48	1.24
Iqsec1	0.36	1.24	0.34	0.27	0.26	0.39	0.13	1.24
Reg3g	0.46	0.32	0.78	0.62	0.78	1.24	0.45	1.24
Adamts9	0.47	1.22	0.53	0.44	0.62	0.71	0.51	1.22
Grid2	1.15	1.16	1.22	0.88	0.82	0.39	0.82	1.22
Asprv1	0.55	0.85	0.64	0.49	0.87	1.22	0.42	1.22
Tspan9	0.49	1.22	0.16	0.14	0.21	0.63	0.31	1.22
Oxtr	1.21	1.21	1.14	0.71	0.75	0.55	0.67	1.21
Cntn4	0.8	1.21	0.87	0.4	0.51	0.39	0.2	1.21
Pparg	1.14	0.95	1.21	1.05	0.82	0.78	1.08	1.21
Ltbr	0.72	1	0.32	0.35	0.5	1.21	0.62	1.21
Trh	0.74	1.2	0.62	0.59	0.58	0.72	0.41	1.2
Atoh1	1.15	0.73	1.2	1.19	1	1.18	0.82	1.2
Lrig1	0.45	1.19	0.42	0.33	0.42	0.43	0.41	1.19
Gdf3	0.9	0.88	0.77	0.73	0.8	1.19	0.57	1.19
Smyd1	1.17	1.03	0.72	0.55	0.58	0.52	0.65	1.17
Reg2	1.08	0.62	1.17	1.17	0.72	0.91	0.53	1.17
Slc6a1	0.74	1.17	0.7	0.42	0.69	0.31	0.42	1.17
Ctnna2	0.74	1.17	0.9	0.61	0.69	0.51	0.46	1.17
Syn2	0.77	1.16	0.87	0.49	0.53	0.68	0.31	1.16
Sspo	0.76	0.74	0.64	0.59	0.73	1.16	0.44	1.16
Ccnd2	0.96	1.15	0.59	0.76	0.85	1.07	0.63	1.15
C1s1	0.44	1.14	0.51	0.32	0.35	0.64	0.37	1.14
Rad52	0.51	1.14	0.46	0.46	0.53	0.42	0.46	1.14
Gp9	0.59	0.72	1.02	0.59	0.73	1.14	0.47	1.14
Dctn1	0.44	1.14	0.4	0.24	0.48	0.41	0.31	1.14
Atn1	0.83	1.13	0.64	0.46	0.47	0.54	0.43	1.13
H1fx	0.61	1.13	0.23	0.28	0.43	0.35	0.22	1.13
Vax2	1.11	1	0.78	0.9	0.72	0.93	0.49	1.11
Rmnd5a	0.29	1.11	0.18	0.15	0.44	0.25	0.09	1.11
Gpr27	0.96	1.09	0.71	0.42	0.59	0.6	0.41	1.09
Hoxa5	0.94	0.83	0.82	0.85	0.98	0.61	1.09	1.09
A2m	0.53	0.47	0.62	0.44	0.54	1.08	0.4	1.08
Cecr2	0.43	1.07	0.36	0.32	0.41	0.41	0.41	1.07
Prokr1	0.91	0.94	1.07	0.82	0.8	0.83	0.8	1.07
Zfp777	0.51	1.07	0.26	0.22	0.27	0.5	0.19	1.07
Ggcx	0.78	1.07	0.37	0.5	0.38	0.53	0.42	1.07
Tspan11	0.38	1.06	0.38	0.36	0.28	0.44	0.29	1.06
Rybp	0.73	1.06	0.45	0.34	0.41	0.72	0.37	1.06
Ift122	0.46	1.05	0.45	0.38	0.55	0.45	0.5	1.05
Usp18	0.93	0.67	0.48	0.59	0.88	1.05	0.51	1.05
Hpgds	0.84	0.65	1.05	0.9	1.01	0.83	0.8	1.05
Hoxa10	0.9	0.91	0.61	0.63	0.56	1.05	0.61	1.05
Foxp1	0.58	1.04	0.53	0.7	0.61	0.74	0.7	1.04
Slc6a6	0.84	1.03	0.45	0.4	0.55	0.58	0.53	1.03
Grm7	0.4	1.03	0.28	0.33	0.32	0.44	0.26	1.03
Figla	0.65	1.02	0.6	0.47	0.55	0.67	0.36	1.02
Fgf6	1.02	1.02	0.67	0.61	0.62	0.62	0.54	1.02
Podxl2	0.4	1.01	0.27	0.31	0.3	0.39	0.31	1.01
Cd163	0.19	0.31	1.01	0.31	0.37	0.34	0.29	1.01
Antxr1	0.59	0.79	1.01	0.56	0.84	0.68	0.77	1.01
Sema4f	0.57	1.01	0.81	0.4	0.56	0.37	0.37	1.01
Hoxa7	0.55	1.01	0.54	0.54	0.62	0.52	0.5	1.01
Cyp26b1	0.68	1.01	0.7	0.67	0.58	0.56	0.63	1.01
Ghrl	1.01	0.89	0.85	0.81	0.67	0.39	0.65	1.01
Mkrn2	0.59	1	0.28	0.39	0.29	0.35	0.27	1
Tuba8	0.82	1	0.32	0.34	0.42	0.51	0.32	1
Mfap5	0.78	0.56	0.43	0.42	0.4	0.99	0.42	0.99
Rtkn	0.36	0.98	0.24	0.3	0.42	0.35	0.38	0.98
Alms1	0.62	0.8	0.69	0.89	0.97	0.37	0.85	0.97
Hoxa6	0.35	0.97	0.37	0.24	0.32	0.45	0.26	0.97
Wnk1	0.57	0.96	0.33	0.41	0.39	0.64	0.43	0.96
Mpp6	0.18	0.96	0.23	0.21	0.28	0.25	0.15	0.96
Actg2	0.48	0.57	0.3	0.45	0.41	0.96	0.33	0.96
Gmcl1	0.35	0.96	0.31	0.28	0.24	0.38	0.3	0.96
Clstn3	0.45	0.96	0.29	0.3	0.24	0.29	0.38	0.96
Kcna6	0.78	0.95	0.93	0.5	0.64	0.5	0.5	0.95
Cntnap2	0.41	0.95	0.42	0.31	0.39	0.25	0.25	0.95
Bola3	0.36	0.95	0.35	0.16	0.08	0.31	0.2	0.95
Edem1	0.25	0.35	0.36	0.25	0.27	0.95	0.31	0.95
Pcgf1	0.18	0.94	0.22	0.19	0.19	0.24	0.2	0.94
Gimap5	0.56	0.94	0.57	0.53	0.55	0.65	0.62	0.94
Clec4n	0.34	0.47	0.42	0.53	0.68	0.94	0.81	0.94
Rnf103	0.21	0.94	0.28	0.28	0.29	0.43	0.34	0.94
Kdm5a	0.49	0.93	0.34	0.5	0.52	0.53	0.47	0.93
Evx1	0.58	0.41	0.93	0.64	0.57	0.55	0.44	0.93
Slc6a11	0.36	0.93	0.31	0.31	0.36	0.32	0.28	0.93
Timp4	0.58	0.92	0.44	0.34	0.34	0.46	0.4	0.92
Klf15	0.92	0.79	0.49	0.5	0.57	0.45	0.51	0.92
Dnajb8	0.68	0.62	0.92	0.53	0.63	0.62	0.55	0.92
Raf1	0.48	0.92	0.53	0.73	0.73	0.65	0.64	0.92
Itpr1	0.74	0.82	0.34	0.31	0.45	0.91	0.36	0.91
Tmem176a	0.47	0.6	0.26	0.27	0.46	0.91	0.36	0.91
Creb5	0.73	0.91	0.47	0.65	0.65	0.58	0.48	0.91
Egr4	0.59	0.91	0.45	0.42	0.41	0.6	0.42	0.91
Aoc1	0.63	0.84	0.55	0.42	0.72	0.91	0.46	0.91
Aldh1l1	0.57	0.9	0.29	0.32	0.21	0.51	0.29	0.9
Loxl3	0.45	0.9	0.56	0.38	0.45	0.61	0.36	0.9
Atp6v1b1	0.32	0.89	0.59	0.34	0.46	0.42	0.41	0.89
Slc6a13	0.5	0.89	0.33	0.34	0.4	0.48	0.29	0.89
Bhlhe40	0.83	0.6	0.42	0.44	0.47	0.89	0.47	0.89
Rarres2	0.71	0.88	0.49	0.34	0.31	0.53	0.39	0.88
Fbln2	0.69	0.43	0.44	0.36	0.44	0.88	0.47	0.88
Gpr162	0.58	0.88	0.56	0.38	0.48	0.64	0.34	0.88
Skap2	0.36	0.54	0.42	0.32	0.45	0.88	0.24	0.88
Il5ra	0.47	0.55	0.87	0.55	0.53	0.52	0.56	0.87
Reg3a	0.41	0.49	0.87	0.57	0.56	0.36	0.38	0.87
Aak1	0.51	0.87	0.55	0.39	0.47	0.24	0.32	0.87
C1ra	0.6	0.55	0.37	0.38	0.6	0.87	0.4	0.87
Reg1	0.51	0.55	0.86	0.65	0.54	0.6	0.43	0.86
Magi1	0.5	0.69	0.86	0.32	0.35	0.48	0.4	0.86
Bmp10	0.85	0.84	0.68	0.58	0.61	0.86	0.49	0.86
Gng12	0.25	0.33	0.3	0.3	0.16	0.86	0.29	0.86
P3h3	0.41	0.86	0.48	0.31	0.42	0.56	0.25	0.86
Mcm2	0.39	0.44	0.65	0.42	0.86	0.48	0.56	0.86
Clec4a2	0.41	0.57	0.47	0.69	0.6	0.86	0.46	0.86
Akap3	0.4	0.46	0.85	0.44	0.46	0.48	0.42	0.85
Vmn1r12	0.15	0.16	0.85	0.24	0.19	0.27	0.18	0.85
Wbp1	0.47	0.85	0.23	0.1	0.11	0.39	0.08	0.85
Stambp	0.54	0.85	0.34	0.34	0.42	0.43	0.38	0.85
Lag3	0.59	0.85	0.6	0.56	0.76	0.66	0.57	0.85
Grip2	0.38	0.85	0.46	0.4	0.35	0.41	0.42	0.85
Rab43	0.64	0.84	0.53	0.32	0.31	0.58	0.39	0.84
Capg	0.35	0.76	0.43	0.61	0.52	0.84	0.53	0.84
Zfp384	0.39	0.83	0.42	0.33	0.17	0.41	0.33	0.83
Rimklb	0.46	0.83	0.4	0.36	0.28	0.43	0.19	0.83
Nfe2l3	0.67	0.83	0.49	0.52	0.46	0.7	0.42	0.83
Eif2ak3	0.56	0.78	0.83	0.68	0.83	0.77	0.71	0.83
Cntn3	0.55	0.42	0.83	0.44	0.5	0.32	0.36	0.83
Atg7	0.58	0.82	0.64	0.46	0.56	0.62	0.56	0.82
Klrg1	0.55	0.82	0.71	0.55	0.55	0.64	0.39	0.82
Rasgef1a	0.42	0.8	0.76	0.28	0.28	0.48	0.15	0.8
Aup1	0.51	0.8	0.23	0.18	0.18	0.4	0.32	0.8
Nop2	0.27	0.39	0.18	0.27	0.16	0.8	0.19	0.8
Vwf	0.58	0.8	0.65	0.43	0.57	0.6	0.72	0.8
Dysf	0.67	0.67	0.43	0.38	0.4	0.8	0.44	0.8
Nat8f1	0.51	0.8	0.33	0.29	0.49	0.46	0.19	0.8
Prr15	0.44	0.79	0.61	0.36	0.5	0.64	0.33	0.79
Nanog	0.41	0.54	0.5	0.47	0.32	0.79	0.4	0.79
Reg3b	0.4	0.32	0.78	0.47	0.65	0.56	0.4	0.78
Gt(ROSA)26Sor	0.34	0.37	0.6	0.78	0.75	0.37	0.63	0.78
1700003E16Rik	0.36	0.78	0.27	0.25	0.13	0.4	0.25	0.78
Necap1	0.26	0.77	0.26	0.2	0.27	0.29	0.19	0.77
Tacstd2	0.42	0.37	0.44	0.39	0.55	0.77	0.34	0.77
Wipf3	0.39	0.77	0.32	0.32	0.44	0.4	0.21	0.77
Gadd45a	0.7	0.7	0.5	0.64	0.7	0.77	0.66	0.77
Neurod6	0.65	0.77	0.71	0.45	0.55	0.57	0.49	0.77
Mturn	0.56	0.77	0.49	0.34	0.43	0.65	0.34	0.77
Slc41a3	0.48	0.77	0.39	0.32	0.38	0.23	0.34	0.77
Gimap4	0.44	0.76	0.51	0.46	0.61	0.5	0.45	0.76
Gnb3	0.55	0.46	0.76	0.37	0.44	0.43	0.28	0.76
Repin1	0.42	0.76	0.3	0.25	0.3	0.42	0.15	0.76
Prok2	0.47	0.76	0.53	0.38	0.32	0.46	0.35	0.76
Erc1	0.4	0.76	0.38	0.33	0.18	0.41	0.26	0.76
Ano2	0.33	0.75	0.32	0.19	0.37	0.31	0.39	0.75
Arpc4	0.46	0.41	0.22	0.16	0.53	0.75	0.17	0.75
Hdhd5	0.44	0.74	0.63	0.45	0.44	0.15	0.41	0.74
Chn2	0.4	0.74	0.34	0.3	0.36	0.28	0.34	0.74
Zfp467	0.42	0.74	0.16	0.31	0.5	0.57	0.24	0.74
Retsat	0.54	0.73	0.31	0.29	0.17	0.41	0.26	0.73
Phc1	0.39	0.73	0.49	0.4	0.5	0.21	0.5	0.73
Dppa3	0.71	0.57	0.57	0.67	0.73	0.67	0.5	0.73
Gapdh	0.73	0.59	0.33	0.28	0.43	0.37	0.39	0.73
Mlf2	0.43	0.73	0.25	0.19	0.42	0.41	0.18	0.73
Mug1	0.52	0.73	0.43	0.62	0.71	0.62	0.47	0.73
Ezh2	0.31	0.59	0.23	0.36	0.72	0.32	0.36	0.72
Fxyd4	0.64	0.72	0.47	0.48	0.47	0.58	0.58	0.72
Scnn1a	0.65	0.72	0.66	0.57	0.47	0.51	0.57	0.72
Hnrnpa2b1	0.19	0.35	0.25	0.2	0.72	0.22	0.21	0.72
Vmn1r45	0.25	0.21	0.72	0.3	0.24	0.18	0.3	0.72
Cd8b1	0.46	0.65	0.43	0.43	0.59	0.72	0.49	0.72
Htra2	0.43	0.71	0.29	0.4	0.61	0.42	0.44	0.71
Cd9	0.33	0.6	0.28	0.34	0.24	0.71	0.45	0.71
Aplf	0.4	0.71	0.33	0.42	0.43	0.37	0.3	0.71
Noto	0.48	0.7	0.4	0.36	0.53	0.57	0.44	0.7
Cycs	0.43	0.7	0.26	0.64	0.7	0.25	0.41	0.7
Txnrd3	0.37	0.7	0.26	0.26	0.4	0.29	0.22	0.7
Pcbp1	0.18	0.21	0.18	0.22	0.69	0.2	0.19	0.69
C1rl	0.26	0.34	0.69	0.23	0.26	0.27	0.24	0.69
Mad2l1	0.24	0.46	0.19	0.32	0.69	0.28	0.31	0.69
Vmn2r26	0.47	0.69	0.51	0.46	0.46	0.48	0.36	0.69
Pde1c	0.38	0.68	0.52	0.29	0.37	0.17	0.3	0.68
Tmem121b	0.42	0.68	0.5	0.37	0.38	0.17	0.29	0.68
Adipor2	0.6	0.68	0.45	0.45	0.36	0.38	0.38	0.68
Atoh8	0.4	0.57	0.67	0.35	0.22	0.41	0.41	0.67
Tmem40	0.41	0.6	0.5	0.37	0.47	0.67	0.33	0.67
Vmn1r41	0.42	0.32	0.67	0.53	0.49	0.44	0.42	0.67
Elmod3	0.54	0.66	0.26	0.18	0.31	0.24	0.05	0.66
Tgoln1	0.38	0.66	0.27	0.32	0.36	0.55	0.21	0.66
Iffo1	0.33	0.66	0.34	0.33	0.07	0.28	0.21	0.66
Plekhg6	0.49	0.66	0.38	0.4	0.36	0.58	0.41	0.66
Sfxn5	0.37	0.66	0.32	0.32	0.21	0.32	0.19	0.66
Cd207	0.39	0.51	0.61	0.47	0.65	0.48	0.45	0.65
Emg1	0.18	0.65	0.18	0.24	0.5	0.22	0.19	0.65
Chd4	0.26	0.65	0.38	0.29	0.43	0.4	0.45	0.65
Rab11fip5	0.41	0.65	0.29	0.22	0.23	0.54	0.33	0.65
Lbx2	0.41	0.65	0.45	0.41	0.43	0.43	0.45	0.65
Fkbp9	0.29	0.18	0.28	0.15	0.45	0.65	0.25	0.65
1700063H04Rik	0.4	0.36	0.65	0.3	0.24	0.2	0.36	0.65
Snx10	0.33	0.24	0.25	0.29	0.46	0.65	0.26	0.65
Gpnmb	0.38	0.62	0.51	0.36	0.5	0.64	0.39	0.64
Tpra1	0.31	0.64	0.27	0.14	0.41	0.39	0.16	0.64
Wnt5b	0.46	0.64	0.38	0.36	0.3	0.57	0.28	0.64
Ccdc142	0.29	0.64	0.31	0.21	0.21	0.36	0.12	0.64
Rab7	0.26	0.37	0.32	0.21	0.45	0.64	0.19	0.64
Cd27	0.46	0.49	0.61	0.55	0.64	0.53	0.49	0.64
Usp5	0.47	0.63	0.32	0.25	0.09	0.41	0.14	0.63
Nod1	0.3	0.63	0.38	0.3	0.39	0.36	0.33	0.63
Fgd5	0.48	0.63	0.4	0.29	0.25	0.41	0.39	0.63
Mob1a	0.46	0.63	0.29	0.33	0.34	0.51	0.25	0.63
Fbxo41	0.44	0.63	0.3	0.24	0.42	0.41	0.25	0.63
Mrpl53	0.19	0.63	0.26	0.17	0.22	0.24	0.15	0.63
Uroc1	0.48	0.63	0.46	0.36	0.33	0.46	0.36	0.63
Copg1	0.23	0.3	0.18	0.23	0.33	0.62	0.23	0.62
Zfp9	0.3	0.62	0.4	0.26	0.29	0.34	0.21	0.62
Nap1l5	0.38	0.62	0.43	0.27	0.27	0.27	0.29	0.62
Chl1	0.39	0.45	0.48	0.41	0.62	0.43	0.38	0.62
Slc6a12	0.62	0.51	0.58	0.41	0.42	0.41	0.39	0.62
Iqsec3	0.22	0.4	0.62	0.32	0.34	0.18	0.15	0.62
Fancd2	0.53	0.56	0.43	0.5	0.62	0.29	0.45	0.62
Hdac11	0.31	0.62	0.27	0.15	0.26	0.18	0.29	0.62
Rassf4	0.38	0.62	0.4	0.28	0.28	0.6	0.29	0.62
Vmn1r47	0.36	0.35	0.62	0.4	0.52	0.44	0.42	0.62
Ninj2	0.54	0.52	0.45	0.36	0.43	0.62	0.32	0.62
Washc2	0.25	0.61	0.28	0.18	0.25	0.4	0.16	0.61
Parp11	0.3	0.61	0.37	0.25	0.28	0.31	0.3	0.61
Tmem176b	0.4	0.48	0.29	0.54	0.35	0.61	0.33	0.61
Lrrc23	0.55	0.43	0.43	0.41	0.46	0.61	0.44	0.61
Vopp1	0.22	0.61	0.5	0.35	0.2	0.37	0.36	0.61
Tex261	0.3	0.61	0.24	0.21	0.13	0.35	0.28	0.61
Tuba3a	0.29	0.6	0.24	0.27	0.26	0.49	0.23	0.6
Vmn1r42	0.35	0.29	0.6	0.43	0.36	0.35	0.35	0.6
Tril	0.41	0.6	0.42	0.28	0.41	0.48	0.33	0.6
Eno2	0.35	0.6	0.33	0.29	0.42	0.38	0.4	0.6
Ino80b	0.32	0.6	0.33	0.23	0.08	0.35	0.17	0.6
Immt	0.32	0.6	0.18	0.28	0.28	0.35	0.15	0.6
Smyd5	0.21	0.6	0.5	0.14	0.3	0.35	0.18	0.6
Fbxl14	0.24	0.29	0.18	0.33	0.23	0.59	0.17	0.59
Alox5	0.41	0.47	0.51	0.48	0.59	0.58	0.49	0.59
Tapbpl	0.44	0.59	0.51	0.32	0.45	0.51	0.28	0.59
Gkn1	0.24	0.57	0.59	0.34	0.43	0.34	0.23	0.59
Prickle2	0.37	0.59	0.35	0.28	0.37	0.3	0.25	0.59
Cacna2d4	0.26	0.58	0.35	0.24	0.22	0.25	0.35	0.58
Atp6v0e2	0.3	0.58	0.3	0.2	0.36	0.22	0.21	0.58
Ankrd26	0.47	0.48	0.56	0.58	0.54	0.35	0.51	0.58
Fam221a	0.18	0.39	0.58	0.15	0.12	0.18	0.2	0.58
Creld1	0.33	0.58	0.29	0.14	0.26	0.33	0.16	0.58
Vamp1	0.38	0.58	0.37	0.35	0.41	0.55	0.34	0.58
Cntn6	0.37	0.58	0.52	0.43	0.33	0.32	0.33	0.58
4921507P07Rik	0.4	0.58	0.25	0.25	0.09	0.43	0.3	0.58
Krcc1	0.22	0.57	0.19	0.2	0.17	0.29	0.09	0.57
Dqx1	0.36	0.53	0.57	0.27	0.36	0.35	0.29	0.57
Acrbp	0.28	0.57	0.48	0.3	0.46	0.31	0.25	0.57
Pole4	0.15	0.25	0.24	0.24	0.57	0.17	0.2	0.57
St3gal5	0.36	0.57	0.31	0.33	0.22	0.28	0.22	0.57
Tet3	0.36	0.57	0.36	0.31	0.19	0.38	0.14	0.57
Vmn1r20	0.16	0.23	0.57	0.2	0.14	0.21	0.21	0.57
Vmn1r25	0.24	0.24	0.57	0.38	0.42	0.46	0.34	0.57
Ing4	0.41	0.57	0.39	0.31	0.44	0.44	0.29	0.57
Gkn2	0.35	0.38	0.56	0.42	0.45	0.43	0.37	0.56
Hoxa11os	0.55	0.39	0.38	0.39	0.56	0.44	0.39	0.56
Vmn1r27	0.1	0.27	0.56	0.28	0.18	0.15	0.22	0.56
Tcf7l1	0.4	0.56	0.43	0.43	0.48	0.3	0.49	0.56
Il17re	0.4	0.56	0.47	0.39	0.32	0.45	0.42	0.56
Spsb2	0.46	0.56	0.39	0.33	0.29	0.42	0.43	0.56
Vmn1r15	0.43	0.37	0.54	0.39	0.56	0.37	0.35	0.56
Vmn1r26	0.21	0.25	0.56	0.26	0.14	0.15	0.28	0.56
Anxa4	0.31	0.35	0.32	0.26	0.19	0.56	0.32	0.56
Mrpl51	0.31	0.56	0.45	0.28	0.1	0.28	0.14	0.56
Lrrn1	0.43	0.55	0.55	0.36	0.43	0.47	0.31	0.55
Gfpt1	0.44	0.44	0.48	0.35	0.17	0.55	0.33	0.55
Arl8b	0.24	0.34	0.55	0.21	0.18	0.41	0.29	0.55
Zxdc	0.43	0.55	0.49	0.27	0.21	0.44	0.23	0.55
Fabp1	0.55	0.46	0.44	0.43	0.51	0.52	0.4	0.55
Reg3d	0.23	0.32	0.55	0.44	0.45	0.49	0.42	0.55
Vmn1r46	0.32	0.32	0.55	0.42	0.46	0.4	0.39	0.55
Frmd4b	0.34	0.5	0.46	0.25	0.23	0.55	0.35	0.55
Fam136a	0.13	0.25	0.22	0.3	0.54	0.2	0.19	0.54
Irak2	0.27	0.54	0.35	0.21	0.31	0.39	0.24	0.54
H1foo	0.45	0.54	0.39	0.36	0.4	0.47	0.23	0.54
Zfp239	0.31	0.32	0.54	0.32	0.4	0.16	0.33	0.54
Mmrn1	0.27	0.26	0.54	0.32	0.38	0.37	0.43	0.54
Efcc1	0.38	0.36	0.54	0.36	0.19	0.41	0.31	0.54
Mthfd2	0.26	0.47	0.26	0.46	0.45	0.54	0.3	0.54
Ndnf	0.25	0.35	0.53	0.26	0.4	0.3	0.29	0.53
Npvf	0.28	0.3	0.53	0.43	0.44	0.24	0.35	0.53
Olfr215	0.26	0.53	0.32	0.31	0.2	0.32	0.23	0.53
Krba1	0.24	0.53	0.16	0.2	0.27	0.14	0.24	0.53
Tmem150a	0.48	0.53	0.27	0.28	0.4	0.35	0.26	0.53
Cbx3	0.3	0.53	0.24	0.31	0.27	0.45	0.33	0.53
Fam13a	0.52	0.38	0.37	0.23	0.2	0.45	0.35	0.52
Prmt8	0.4	0.52	0.36	0.29	0.29	0.42	0.17	0.52
Pianp	0.26	0.4	0.52	0.32	0.3	0.22	0.25	0.52
Clec4f	0.5	0.49	0.41	0.44	0.43	0.52	0.33	0.52
Kbtbd12	0.37	0.35	0.52	0.38	0.45	0.24	0.37	0.52
Clec4a3	0.32	0.43	0.52	0.34	0.37	0.33	0.32	0.52
Abcg2	0.25	0.31	0.36	0.52	0.38	0.32	0.32	0.52
Spr	0.47	0.51	0.29	0.16	0.24	0.29	0.18	0.51
Foxj2	0.37	0.51	0.4	0.26	0.44	0.39	0.41	0.51
Ppp1r17	0.43	0.4	0.51	0.32	0.42	0.34	0.34	0.51
Vmn1r40	0.32	0.3	0.51	0.38	0.45	0.45	0.33	0.51
Ptcd3	0.19	0.34	0.46	0.51	0.51	0.17	0.08	0.51
Il17rc	0.51	0.5	0.32	0.27	0.45	0.36	0.36	0.51
M1ap	0.36	0.51	0.39	0.37	0.36	0.38	0.44	0.51
Gimap9	0.3	0.43	0.51	0.31	0.34	0.37	0.27	0.51
BC048671	0.22	0.38	0.51	0.35	0.38	0.22	0.42	0.51
Inmt	0.49	0.5	0.49	0.41	0.42	0.51	0.38	0.51
Gm5111	0.36	0.49	0.32	0.26	0.42	0.51	0.23	0.51
Tmcc1	0.3	0.51	0.27	0.15	0.35	0.36	0.22	0.51
Chst13	0.33	0.35	0.51	0.33	0.27	0.41	0.14	0.51
Arhgap25	0.27	0.29	0.51	0.35	0.43	0.28	0.42	0.51
Sec61a1	0.35	0.51	0.27	0.36	0.33	0.5	0.43	0.51
Cnbp	0.18	0.23	0.18	0.22	0.51	0.2	0.23	0.51
Cul1	0.23	0.37	0.18	0.21	0.5	0.21	0.28	0.5
Cpne9	0.33	0.5	0.42	0.28	0.4	0.46	0.32	0.5
Srgap3	0.4	0.5	0.4	0.34	0.34	0.33	0.27	0.5
Vamp8	0.37	0.44	0.31	0.29	0.34	0.5	0.38	0.5
Zfp956	0.21	0.5	0.43	0.23	0.15	0.34	0.22	0.5
Eva1a	0.45	0.5	0.36	0.33	0.2	0.45	0.14	0.5
Cfap100	0.39	0.5	0.38	0.07	0.23	0.43	0.26	0.5
Tpi1	0.43	0.5	0.18	0.13	0.27	0.31	0.21	0.5
Ankrd53	0.23	0.5	0.41	0.19	0.28	0.32	0.25	0.5
Smarcad1	0.5	0.43	0.47	0.46	0.41	0.21	0.48	0.5
Kdm3a	0.33	0.39	0.38	0.5	0.28	0.32	0.4	0.5
Csgalnact2	0.23	0.49	0.22	0.2	0.22	0.24	0.21	0.49
Gimap7	0.35	0.43	0.49	0.38	0.47	0.42	0.38	0.49
Cops7a	0.2	0.49	0.22	0.21	0.29	0.29	0.14	0.49
Tmem43	0.44	0.39	0.31	0.31	0.28	0.49	0.2	0.49
Pdia4	0.23	0.49	0.27	0.22	0.19	0.25	0.15	0.49
Tra2a	0.27	0.49	0.21	0.16	0.23	0.27	0.35	0.49
Gsdme	0.36	0.49	0.35	0.31	0.39	0.37	0.36	0.49
Serbp1	0.18	0.48	0.18	0.24	0.34	0.49	0.26	0.49
Lmcd1	0.33	0.38	0.49	0.35	0.09	0.37	0.35	0.49
Tmf1	0.31	0.48	0.26	0.2	0.13	0.25	0.28	0.48
Vmn1r29	0.26	0.36	0.43	0.33	0.48	0.21	0.36	0.48
Mical3	0.34	0.48	0.43	0.17	0.21	0.42	0.31	0.48
Vmn1r49	0.29	0.48	0.4	0.35	0.36	0.39	0.33	0.48
M6pr	0.37	0.38	0.27	0.48	0.48	0.41	0.43	0.48
Tada3	0.3	0.48	0.34	0.29	0.14	0.45	0.14	0.48
Exoc6b	0.22	0.48	0.31	0.28	0.28	0.43	0.35	0.48
Gars	0.18	0.23	0.2	0.19	0.48	0.3	0.19	0.48
Vmn1r13	0.26	0.31	0.47	0.43	0.48	0.33	0.46	0.48
Brk1	0.18	0.22	0.26	0.18	0.48	0.24	0.21	0.48
Lsm3	0.15	0.48	0.24	0.17	0.17	0.18	0.25	0.48
Vmn1r44	0.37	0.35	0.48	0.42	0.45	0.46	0.4	0.48
Depp1	0.35	0.39	0.48	0.28	0.26	0.27	0.32	0.48
Atp6v1e1	0.29	0.34	0.48	0.23	0.32	0.33	0.2	0.48
Scrn1	0.42	0.47	0.25	0.26	0.34	0.38	0.21	0.47
Eif4e3	0.47	0.44	0.36	0.19	0.38	0.4	0.22	0.47
Vamp5	0.39	0.44	0.47	0.22	0.33	0.16	0.2	0.47
Vmn1r14	0.24	0.27	0.47	0.38	0.42	0.14	0.43	0.47
Nup210	0.32	0.39	0.47	0.24	0.14	0.33	0.25	0.47
Nat8f2	0.22	0.31	0.47	0.36	0.39	0.34	0.32	0.47
Vmn1r7	0.25	0.47	0.3	0.28	0.28	0.29	0.15	0.47
Setd5	0.36	0.47	0.42	0.16	0.26	0.42	0.15	0.47
Igf2bp3	0.37	0.35	0.47	0.34	0.41	0.44	0.3	0.47
Ppp4r2	0.33	0.39	0.3	0.26	0.19	0.47	0.28	0.47
Mrps25	0.14	0.19	0.21	0.24	0.47	0.11	0.11	0.47
Vgll4	0.44	0.46	0.4	0.35	0.28	0.07	0.4	0.46
Tax1bp1	0.25	0.46	0.45	0.38	0.39	0.32	0.41	0.46
4931417E11Rik	0.34	0.39	0.46	0.36	0.37	0.24	0.44	0.46
Lrrtm1	0.37	0.46	0.44	0.4	0.29	0.23	0.37	0.46
Olfr212	0.16	0.23	0.46	0.26	0.25	0.38	0.26	0.46
Cct7	0.18	0.2	0.18	0.18	0.46	0.2	0.19	0.46
Avl9	0.25	0.46	0.28	0.32	0.15	0.2	0.19	0.46
Vmn1r10	0.21	0.35	0.46	0.39	0.43	0.09	0.41	0.46
Sumf1	0.29	0.35	0.29	0.46	0.43	0.38	0.42	0.46
Osbpl3	0.36	0.42	0.17	0.19	0.27	0.46	0.11	0.46
Slc4a5	0.35	0.43	0.36	0.31	0.39	0.45	0.19	0.45
Brpf1	0.16	0.43	0.19	0.11	0.14	0.45	0.12	0.45
Chchd6	0.14	0.38	0.45	0.24	0.28	0.23	0.08	0.45
Dguok	0.21	0.21	0.35	0.26	0.18	0.45	0.17	0.45
1810044D09Rik	0.45	0.41	0.44	0.36	0.28	0.27	0.34	0.45
Lrtm2	0.32	0.45	0.42	0.31	0.19	0.07	0.25	0.45
Nat8	0.44	0.38	0.34	0.36	0.21	0.34	0.42	0.44
Lrrc61	0.37	0.44	0.33	0.27	0.16	0.29	0.25	0.44
Lancl2	0.27	0.32	0.23	0.24	0.44	0.14	0.21	0.44
Mtmr14	0.3	0.44	0.3	0.29	0.14	0.28	0.34	0.44
Arl6ip5	0.18	0.32	0.42	0.18	0.32	0.44	0.19	0.44
Tmsb10	0.26	0.33	0.33	0.18	0.44	0.42	0.29	0.44
Nat8f4	0.25	0.44	0.32	0.34	0.22	0.28	0.33	0.44
4930544G11Rik	0.33	0.35	0.25	0.25	0.27	0.44	0.25	0.44
Gprin3	0.33	0.44	0.35	0.26	0.24	0.4	0.25	0.44
Gm10319	0.11	0.17	0.44	0.16	0.19	0.11	0.23	0.44
Hk2	0.36	0.39	0.27	0.44	0.21	0.4	0.23	0.44
4930590J08Rik	0.33	0.37	0.25	0.25	0.33	0.44	0.19	0.44
5430402O13Rik	0.19	0.25	0.36	0.32	0.44	0.26	0.32	0.44
Jagn1	0.18	0.23	0.44	0.18	0.21	0.31	0.19	0.44
B4galnt3	0.28	0.44	0.23	0.19	0.31	0.42	0.2	0.44
2023-03-08	0.25	0.27	0.18	0.21	0.22	0.43	0.17	0.43
Lpar5	0.27	0.37	0.25	0.25	0.33	0.43	0.3	0.43
Ggct	0.3	0.28	0.28	0.26	0.43	0.16	0.13	0.43
Gimap1	0.28	0.37	0.27	0.3	0.43	0.28	0.39	0.43
Lmod3	0.42	0.41	0.43	0.32	0.14	0.23	0.21	0.43
Foxi3	0.26	0.24	0.28	0.25	0.38	0.43	0.15	0.43
Nat8f3	0.42	0.33	0.42	0.4	0.43	0.33	0.35	0.43
Dcp1b	0.36	0.43	0.29	0.29	0.03	0.24	0.4	0.43
Vmn1r53	0.27	0.43	0.36	0.28	0.26	0.26	0.25	0.43
Fkbp14	0.37	0.42	0.28	0.33	0.28	0.43	0.21	0.43
Pradc1	0.18	0.34	0.18	0.36	0.42	0.19	0.1	0.42
Gimap3	0.33	0.38	0.39	0.37	0.42	0.37	0.42	0.42
Setmar	0.28	0.42	0.18	0.19	0.26	0.33	0.16	0.42
Reep1	0.38	0.42	0.39	0.28	0.3	0.1	0.31	0.42
Vmn1r9	0.23	0.2	0.35	0.32	0.42	0.27	0.18	0.42
Vmn1r50	0.3	0.36	0.42	0.35	0.27	0.24	0.3	0.42
Zfp746	0.21	0.42	0.23	0.21	0.16	0.26	0.21	0.42
Crbn	0.19	0.42	0.2	0.15	0.21	0.19	0.2	0.42
Xpc	0.29	0.42	0.26	0.39	0.33	0.34	0.38	0.42
Gxylt2	0.34	0.37	0.27	0.27	0.22	0.42	0.28	0.42
Trnt1	0.15	0.18	0.16	0.15	0.42	0.14	0.14	0.42
Herc6	0.33	0.41	0.33	0.29	0.4	0.42	0.29	0.42
Vmn2r25	0.24	0.25	0.35	0.26	0.16	0.42	0.22	0.42
Itprid1	0.2	0.31	0.28	0.27	0.15	0.42	0.26	0.42
Tia1	0.2	0.29	0.35	0.29	0.41	0.2	0.41	0.41
Nat8f5	0.34	0.41	0.35	0.28	0.34	0.24	0.28	0.41
Clec4b1	0.24	0.3	0.41	0.4	0.4	0.32	0.4	0.41
Kbtbd8	0.22	0.24	0.35	0.19	0.41	0.27	0.16	0.41
Mug2	0.32	0.41	0.3	0.33	0.25	0.32	0.27	0.41
Znrf2	0.34	0.41	0.25	0.16	0.32	0.27	0.29	0.41
Cpvl	0.28	0.41	0.33	0.29	0.25	0.21	0.33	0.41
Thnsl2	0.41	0.34	0.29	0.3	0.32	0.4	0.13	0.41
Bms1	0.18	0.27	0.24	0.17	0.41	0.21	0.19	0.41
C1rb	0.27	0.35	0.39	0.32	0.32	0.41	0.16	0.41
Gimap6	0.32	0.38	0.41	0.29	0.36	0.3	0.35	0.41
Hibadh	0.37	0.3	0.26	0.41	0.24	0.34	0.19	0.41
Usp39	0.17	0.41	0.26	0.18	0.38	0.18	0.17	0.41
Ccser1	0.35	0.41	0.27	0.25	0.22	0.27	0.18	0.41
Eogt	0.41	0.31	0.24	0.29	0.38	0.29	0.38	0.41
Prrt3	0.34	0.39	0.41	0.3	0.3	0.34	0.22	0.41
Ttll3	0.22	0.33	0.41	0.32	0.33	0.17	0.37	0.41
Tmem72	0.4	0.35	0.4	0.29	0.36	0.3	0.25	0.4
Sec13	0.13	0.21	0.16	0.22	0.4	0.2	0.12	0.4
Cracr2a	0.34	0.26	0.37	0.3	0.29	0.21	0.4	0.4
Chchd4	0.31	0.4	0.23	0.3	0.15	0.21	0.17	0.4
Ppm1k	0.36	0.4	0.28	0.25	0.32	0.18	0.22	0.4
Eefsec	0.15	0.4	0.2	0.16	0.15	0.34	0.14	0.4
Jazf1	0.27	0.4	0.25	0.22	0.33	0.3	0.12	0.4
Camk1	0.31	0.33	0.35	0.18	0.13	0.4	0.25	0.4
Zfand4	0.25	0.35	0.4	0.27	0.25	0.18	0.17	0.4
2310069B03Rik	0.24	0.24	0.4	0.33	0.3	0.13	0.36	0.4
Shq1	0.12	0.28	0.29	0.27	0.4	0.19	0.21	0.4
V1ra8	0.23	0.25	0.3	0.2	0.18	0.4	0.23	0.4
Rad18	0.21	0.37	0.4	0.29	0.29	0.21	0.31	0.4
Gm765	0.19	0.33	0.36	0.32	0.27	0.34	0.4	0.4
Lsm5	0.11	0.21	0.28	0.19	0.4	0.19	0.2	0.4
Pdzrn3	0.32	0.36	0.17	0.1	0.39	0.25	0.33	0.39
Tafa4	0.24	0.34	0.39	0.32	0.25	0.18	0.31	0.39
Polr1a	0.33	0.39	0.23	0.24	0.16	0.38	0.11	0.39
Vmn1r33	0.27	0.22	0.3	0.3	0.35	0.28	0.39	0.39
Paip2b	0.19	0.39	0.18	0.21	0.39	0.27	0.25	0.39
Mindy4	0.28	0.39	0.29	0.25	0.13	0.21	0.23	0.39
C130060K24Rik	0.25	0.26	0.39	0.24	0.14	0.27	0.38	0.39
Gcfc2	0.22	0.32	0.39	0.21	0.15	0.26	0.26	0.39
Doxl2	0.29	0.29	0.33	0.26	0.25	0.39	0.2	0.39
Vmn1r48	0.18	0.24	0.27	0.27	0.2	0.39	0.26	0.39
Dnah6	0.39	0.37	0.33	0.3	0.12	0.34	0.24	0.39
Slc25a26	0.28	0.39	0.29	0.28	0.24	0.2	0.27	0.39
Sh2d6	0.32	0.39	0.27	0.28	0.2	0.31	0.24	0.39
Mrpl35	0.13	0.2	0.13	0.28	0.38	0.28	0.19	0.38
Uba3	0.24	0.35	0.19	0.31	0.38	0.22	0.33	0.38
Rpn1	0.18	0.38	0.23	0.2	0.24	0.23	0.2	0.38
C1s2	0.11	0.17	0.38	0.3	0.15	0.15	0.27	0.38
Gimap8	0.29	0.29	0.27	0.31	0.35	0.27	0.38	0.38
Wdr54	0.23	0.38	0.33	0.22	0.35	0.2	0.32	0.38
Isy1	0.15	0.34	0.38	0.2	0.22	0.26	0.25	0.38
Pyurf	0.25	0.38	0.22	0.19	0.14	0.19	0.1	0.38
Cand2	0.28	0.38	0.27	0.24	0.24	0.25	0.28	0.38
Ncapd2	0.1	0.38	0.18	0.32	0.18	0.34	0.18	0.38
Zfp786	0.29	0.31	0.33	0.31	0.32	0.33	0.38	0.38
Vmn1r11	0.23	0.34	0.33	0.34	0.38	0.14	0.33	0.38
Suclg2	0.37	0.3	0.38	0.22	0.18	0.26	0.15	0.38
Tafa1	0.23	0.28	0.38	0.24	0.33	0.16	0.28	0.38
Pex26	0.25	0.38	0.2	0.28	0.21	0.37	0.18	0.38
D6Ertd527e	0.22	0.38	0.35	0.26	0.19	0.28	0.21	0.38
Vmn1r19	0.17	0.38	0.27	0.21	0.3	0.17	0.23	0.38
Prdm5	0.37	0.37	0.28	0.31	0.35	0.25	0.31	0.37
Zfp398	0.29	0.37	0.34	0.35	0.34	0.21	0.3	0.37
Tigar	0.35	0.37	0.27	0.2	0.09	0.26	0.24	0.37
Bcl2l13	0.36	0.37	0.35	0.21	0.26	0.33	0.29	0.37
Vmn1r30	0.24	0.36	0.37	0.34	0.33	0.24	0.32	0.37
Rpl32	0.29	0.29	0.37	0.18	0.12	0.29	0.33	0.37
Vmn1r39	0.3	0.33	0.22	0.24	0.37	0.23	0.26	0.37
Dusp11	0.22	0.23	0.22	0.19	0.17	0.37	0.25	0.37
Nat8f6	0.28	0.37	0.25	0.2	0.26	0.34	0.2	0.37
Slc25a18	0.27	0.37	0.33	0.26	0.28	0.3	0.32	0.37
Il23r	0.26	0.37	0.33	0.31	0.16	0.34	0.28	0.37
Fancd2os	0.33	0.37	0.22	0.23	0.21	0.19	0.34	0.37
Gkn3	0.26	0.31	0.36	0.2	0.2	0.26	0.23	0.36
Hoxaas3	0.13	0.18	0.14	0.21	0.2	0.17	0.36	0.36
Lpcat3	0.25	0.29	0.24	0.28	0.21	0.36	0.12	0.36
1600015I10Rik	0.33	0.29	0.32	0.29	0.21	0.36	0.32	0.36
Vmn1r43	0.29	0.24	0.27	0.27	0.36	0.16	0.3	0.36
Pcyox1	0.31	0.36	0.34	0.17	0.35	0.15	0.22	0.36
Zfp248	0.31	0.36	0.33	0.28	0.19	0.34	0.29	0.36
Vmn1r5	0.22	0.21	0.31	0.32	0.2	0.1	0.36	0.36
Kbtbd2	0.21	0.36	0.24	0.22	0.17	0.23	0.19	0.36
Vmn1r8	0.24	0.22	0.29	0.29	0.36	0.14	0.25	0.36
Hmces	0.25	0.36	0.18	0.21	0.18	0.26	0.19	0.36
Clec4a1	0.27	0.3	0.36	0.32	0.3	0.31	0.22	0.36
Herc3	0.25	0.31	0.23	0.23	0.26	0.36	0.17	0.36
Rpusd3	0.25	0.36	0.28	0.21	0.22	0.12	0.31	0.36
Ccdc174	0.26	0.31	0.22	0.18	0.18	0.36	0.2	0.36
Tex37	0.25	0.27	0.36	0.31	0.33	0.17	0.27	0.36
Lrrtm4	0.26	0.28	0.36	0.27	0.28	0.31	0.31	0.36
0610030E20Rik	0.19	0.35	0.36	0.28	0.18	0.35	0.26	0.36
Tprkb	0.17	0.27	0.35	0.27	0.16	0.33	0.24	0.35
Zfp282	0.14	0.35	0.26	0.23	0.23	0.18	0.18	0.35
Mat2a	0.24	0.31	0.35	0.19	0.13	0.25	0.19	0.35
Cdca3	0.2	0.32	0.34	0.2	0.35	0.35	0.2	0.35
Stk31	0.35	0.25	0.34	0.34	0.31	0.15	0.32	0.35
Vmn2r24	0.22	0.19	0.3	0.3	0.18	0.26	0.35	0.35
C87436	0.22	0.35	0.25	0.28	0.16	0.25	0.19	0.35
Nagk	0.27	0.32	0.24	0.18	0.13	0.35	0.16	0.35
Olfr214	0.22	0.21	0.35	0.31	0.21	0.24	0.31	0.35
Vmn1r38	0.18	0.35	0.24	0.26	0.23	0.26	0.32	0.35
Phb2	0.21	0.35	0.18	0.24	0.25	0.09	0.14	0.35
Vmn1r23	0.24	0.21	0.31	0.26	0.26	0.28	0.35	0.35
Rnu7	0.18	0.35	0.18	0.15	0.22	0.17	0.3	0.35
Rpia	0.13	0.34	0.3	0.28	0.24	0.21	0.16	0.34
Vmn1r54	0.24	0.25	0.28	0.29	0.34	0.17	0.32	0.34
Mkrn2os	0.32	0.3	0.28	0.24	0.15	0.34	0.15	0.34
Malsu1	0.15	0.23	0.34	0.19	0.18	0.24	0.18	0.34
Vmn2r27	0.21	0.28	0.22	0.2	0.29	0.34	0.2	0.34
Tatdn2	0.28	0.34	0.27	0.21	0.12	0.34	0.31	0.34
Rny3	0.22	0.21	0.2	0.2	0.2	0.34	0.3	0.34
Ssu2	0.31	0.32	0.34	0.3	0.25	0.32	0.29	0.34
Vmn2r20	0.21	0.29	0.28	0.34	0.18	0.17	0.27	0.34
Vmn1r21	0.23	0.28	0.26	0.17	0.15	0.34	0.19	0.34
Vmn1r32	0.06	0.2	0.34	0.25	0.24	0.21	0.21	0.34
Zfp638	0.18	0.22	0.29	0.21	0.21	0.14	0.34	0.34
Ccdc77	0.14	0.24	0.29	0.25	0.34	0.17	0.17	0.34
Vmn1r37	0.27	0.33	0.3	0.25	0.23	0.26	0.32	0.33
Olfr213	0.24	0.28	0.28	0.29	0.13	0.33	0.29	0.33
Vmn2r23	0.21	0.2	0.22	0.26	0.24	0.33	0.12	0.33
Vmn2r19	0.26	0.24	0.3	0.27	0.33	0.31	0.24	0.33
Snrnp27	0.14	0.33	0.18	0.18	0.26	0.22	0.21	0.33
Tamm41	0.1	0.21	0.3	0.21	0.33	0.18	0.19	0.33
Vmn2r21	0.17	0.26	0.29	0.33	0.2	0.16	0.24	0.33
Ruvbl1	0.18	0.3	0.21	0.21	0.33	0.2	0.21	0.33
4933431G14Rik	0.24	0.24	0.33	0.25	0.29	0.16	0.24	0.33
Vmn1r28	0.17	0.29	0.2	0.29	0.33	0.19	0.14	0.33
Rad51ap1	0.17	0.33	0.24	0.29	0.27	0.06	0.29	0.33
1700054K19Rik	0.17	0.15	0.33	0.28	0.19	0.11	0.22	0.33
Rny1	0.24	0.21	0.12	0.16	0.28	0.33	0.13	0.33
Dyrk4	0.26	0.32	0.26	0.25	0.22	0.23	0.3	0.32
Nt5c3	0.23	0.32	0.24	0.17	0.23	0.16	0.2	0.32
Gm9871	0.17	0.16	0.32	0.28	0.3	0.06	0.19	0.32
Hnrnpf	0.18	0.32	0.21	0.18	0.27	0.28	0.19	0.32
Mrpl19	0.14	0.22	0.32	0.24	0.29	0.18	0.18	0.32
Efcab12	0.3	0.29	0.32	0.21	0.13	0.09	0.21	0.32
Rbsn	0.23	0.32	0.28	0.15	0.18	0.2	0.21	0.32
Thumpd3	0.17	0.32	0.17	0.26	0.22	0.22	0.14	0.32
Grcc10	0.3	0.31	0.27	0.21	0.22	0.2	0.24	0.31
Clec4b2	0.28	0.27	0.18	0.28	0.25	0.24	0.31	0.31
Zfp422	0.17	0.24	0.2	0.26	0.31	0.19	0.15	0.31
Vmn1r22	0.22	0.31	0.28	0.27	0.13	0.25	0.28	0.31
Chmp3	0.15	0.31	0.26	0.19	0.12	0.27	0.2	0.31
4930417O13Rik	0.24	0.15	0.15	0.28	0.07	0.31	0.19	0.31
Zfp637	0.18	0.3	0.18	0.18	0.17	0.31	0.16	0.31
Vmn1r35	0.25	0.25	0.31	0.3	0.13	0.22	0.14	0.31
Suclg1	0.22	0.23	0.17	0.31	0.18	0.09	0.19	0.31
Vmn1r6	0.23	0.21	0.28	0.26	0.18	0.23	0.31	0.31
2610300M13Rik	0.11	0.24	0.3	0.19	0.21	0.11	0.19	0.3
Plekha8	0.25	0.3	0.24	0.23	0.19	0.3	0.19	0.3
Zfp862-ps	0.22	0.3	0.12	0.21	0.25	0.13	0.16	0.3
Svs1	0.24	0.3	0.25	0.25	0.22	0.23	0.22	0.3
1700069P05Rik	0.17	0.23	0.25	0.28	0.3	0.16	0.25	0.3
Vmn1r51	0.3	0.27	0.22	0.23	0.14	0.27	0.24	0.3
D6Wsu163e	0.19	0.3	0.28	0.16	0.21	0.24	0.18	0.3
6330415B21Rik	0.22	0.24	0.24	0.28	0.24	0.21	0.3	0.3
Vmn1r4	0.23	0.24	0.3	0.19	0.19	0.19	0.26	0.3
Zfp775	0.25	0.3	0.2	0.23	0.17	0.23	0.18	0.3
Tsen2	0.29	0.24	0.24	0.14	0.17	0.28	0.09	0.29
Mogs	0.19	0.29	0.17	0.17	0.13	0.12	0.16	0.29
Tnip3	0.21	0.29	0.26	0.28	0.19	0.22	0.23	0.29
Olfr211	0.19	0.24	0.26	0.29	0.17	0.22	0.23	0.29
Vmn1r34	0.19	0.24	0.28	0.22	0.26	0.26	0.14	0.28
Vmn1r16	0.19	0.15	0.23	0.26	0.22	0.21	0.28	0.28
9530062K07Rik	0.24	0.22	0.28	0.12	0.19	0.21	0.23	0.28
Vmn1r36	0.24	0.25	0.28	0.22	0.18	0.18	0.24	0.28
Ndufa9	0.22	0.23	0.16	0.28	0.14	0.18	0.19	0.28
1700026J14Rik	0.16	0.2	0.19	0.13	0.15	0.28	0.2	0.28
Snrpg	0.18	0.21	0.17	0.25	0.28	0.16	0.15	0.28
Clec4a4	0.17	0.14	0.28	0.2	0.22	0.23	0.25	0.28
Vmn1r24	0.28	0.26	0.26	0.21	0.18	0.15	0.24	0.28
1700030F04Rik	0.13	0.2	0.27	0.16	0.1	0.25	0.27	0.27
Vmn1r52	0.23	0.27	0.16	0.25	0.19	0.26	0.26	0.27
2610306M01Rik	0.16	0.27	0.26	0.23	0.26	0.1	0.15	0.27
Zfp212	0.19	0.25	0.27	0.25	0.16	0.18	0.22	0.27
Vmn2r22	0.16	0.22	0.22	0.27	0.18	0.14	0.25	0.27
Ccdc126	0.2	0.27	0.25	0.21	0.18	0.2	0.21	0.27
Vmn1r17	0.16	0.24	0.25	0.24	0.17	0.24	0.26	0.26
Rnf181	0.21	0.24	0.21	0.21	0.14	0.26	0.19	0.26
Vmn1r31	0.18	0.26	0.26	0.23	0.15	0.21	0.22	0.26
1700065L07Rik	0.1	0.25	0.17	0.21	0.11	0.16	0.19	0.25
Vmn1r18	0.19	0.16	0.23	0.22	0.2	0.24	0.15	0.24
Tigd2	0.22	0.22	0.17	0.21	0.18	0.24	0.2	0.24
Nfu1	0.17	0.22	0.16	0.19	0.23	0.12	0.2	0.23
Rprl1	0.22	0.12	0.18	0.14	0.23	0.14	0.12	0.23
1700049E22Rik	0.16	0.22	0.17	0.14	0.1	0.17	0.1	0.22
1700094M24Rik	0.2	0.17	0.22	0.13	0.11	0.11	0.09	0.22
Emc3	0.18	0.21	0.16	0.16	0.18	0.2	0.17	0.21
1700124L16Rik	0.13	0.13	0.15	0.2	0.05	0.08	0.19	0.2
Rpl34-ps1	0.14	0.15	0.07	0.14	0.16	0.09	0.13	0.16
Genes are ranked according to the maximum individual score from any phenotype module. PTX, pertussis toxin; T1H, Type 1 hypersensitivity; VP, vascular permeability; GPCR, G-protein coupled receptor, ER, endoplasmic reticulum. EMC, endoplasmic membrane protein complex; ERAD, endoplasmic reticulum-associated degradation.
